# Supplementary material for: Disposable Electrochemical Sensors for Highly Sensitive Detection of Chlorpromazine in Human Whole Blood Based on the Silica Nanochannel Array Modified Screen-Printed Carbon Electrode
Source: Molecules. 2022 Nov 24;27(23):8200. doi: 10.3390/molecules27238200 (PMC9735719; doi:10.3390/molecules27238200)
Supplement: Supplementary file 1 [file molecules-27-08200-s001.zip]

Archive with 1 entries (1 files):
- molecules-2002009-supplementary.pdf
